# Supplementary material for: Use of Near-Infrared Fluorescence Techniques in Minimally Invasive Surgery for Colorectal Liver Metastases
Source: J Clin Med. 2023 Aug 25;12(17):5536. doi: 10.3390/jcm12175536 (PMC10488819; doi:10.3390/jcm12175536)
Supplement: Supplementary file 1 [file jcm-12-05536-s001.zip]

Archive with 1 entries (1 files):
- jcm-2537625-supplementary.pdf
